# Supplementary material for: Construction and Activity of Cisplatin-Loaded Chitosan–Zinc Amino-Porphyrin Photosensitizer Hydrogel
Source: Gels. 2025 Nov 26;11(12):948. doi: 10.3390/gels11120948 (PMC12732534; doi:10.3390/gels11120948)
Supplement: Supplementary file 1 [file gels-11-00948-s001.zip]

Archive with 1 entries (1 files):
- gels-3954192-supplementary.pdf
